# Supplementary material for: Measuring the Electronic Bandgap of Carbon Nanotube Networks in Non-Ideal p-n Diodes
Source: Materials (Basel). 2024 Jul 25;17(15):3676. doi: 10.3390/ma17153676 (PMC11312849; doi:10.3390/ma17153676)
Supplement: Supplementary file 1 [file materials-17-03676-s001.zip]

Archive with 1 entries (1 files):
- materials-3091835-supplementary.pdf
